# Supplementary material for: Long noncoding RNA TMPO-AS1 accelerates glycolysis by regulating the miR-1270/PKM2 axis in colorectal cancer
Source: BMC Cancer. 2024 Feb 21;24:238. doi: 10.1186/s12885-024-11964-w (PMC10880273; doi:10.1186/s12885-024-11964-w)
Supplement: Supplementary file 1 — Supplementary material 1. [file 12885_2024_11964_MOESM1_ESM.xlsx]

## Sheet: Sheet1
	Si-NC	Si-TMPO-AS1
PCNA	163542	43965		0.872983	0.233823	0.910276		0.959031	0.25687
	168554	47154		0.909903	0.252166			0.99959	0.277021
	173154	52315		0.947942	0.28757			1.04138	0.315915
									1.68393e-05
Ki67	152996	42965		0.816689	0.228504	0.846708		0.964546	0.269874
	154965	45911		0.836545	0.245519			0.987997	0.289968
	162002	53254		0.88689	0.292731			1.04746	0.345729
									3.14073e-05
MMP2	162365	37854		0.8667	0.201322	0.89382		0.969658	0.225238
	165544	39552		0.893654	0.211513			0.999814	0.236639
	168252	45102		0.921106	0.247921			1.03053	0.277372
									5.77899e-06
MMP9	152331	51021		0.813139	0.271349	0.846539		0.960545	0.32054
	157412	57453		0.849755	0.307242			1.0038	0.362939
	160145	62002		0.876724	0.340818			1.03566	0.402602
									3.81607e-05
β-actin	187337	188027
	185244	186996
	182663	181921
